# Supplementary material for: Widespread redundancy in -omics profiles of cancer mutation states
Source: Genome Biol. 2022 Jun 27;23:137. doi: 10.1186/s13059-022-02705-y (PMC9238138; doi:10.1186/s13059-022-02705-y)
Supplement: Supplementary file 2 — Additional file 2. Number of samples from each TCGA cancer type that are “dropped” as more data types are added to the analysis. The “base” column indicates the number of samples that are present per cancer type in the final intersection of all data types (i.e. each sample counted in the last column has data for each of the 7 data types, including gene expression (not listed here) and somatic mutations). [file 13059_2022_2705_MOESM2_ESM.tsv]

cancer_type	mutation	me_27k	me_450k	mut_sigs	mirna	rppa	base
ACC	3	0	0	0	0	32	44
BLCA	29	0	0	20	3	65	310
BRCA	237	16	291	44	9	109	512
CESC	38	0	0	18	0	120	134
CHOL	9	0	3	0	0	6	27
COAD	154	0	77	15	0	33	216
DLBC	11	0	0	6	0	10	21
ESCA	27	0	0	0	0	53	116
GBM	48	0	73	12	39	0	0
HNSC	79	0	0	39	3	267	178
KICH	26	0	0	15	0	2	48
KIRC	254	0	97	16	0	18	221
KIRP	52	0	13	17	0	53	188
LAML	58	1	0	0	0	114	0
LGG	23	0	1	8	4	85	409
LIHC	75	0	1	46	2	179	120
LUAD	74	1	56	20	1	125	299
LUSC	89	1	113	21	4	94	231
MESO	5	0	0	0	0	23	59
OV	132	2	166	0	0	0	8
PAAD	31	0	2	2	0	51	97
PCPG	26	0	0	1	0	83	77
PRAD	71	0	0	10	4	134	331
READ	53	0	29	1	0	20	68
SARC	36	0	0	28	1	33	167
SKCM	111	0	0	52	14	92	205
STAD	67	0	40	25	0	67	251
TGCT	12	0	0	0	0	30	114
THCA	92	0	1	16	1	124	338
THYM	3	0	0	0	0	32	87
UCEC	60	0	109	22	0	84	292
UCS	1	0	0	0	1	9	46
UVM	0	0	0	0	0	68	12
